# Supplementary material for: Complete Chloroplast Genome Analysis of Two Important Medicinal Alpinia Species: Alpinia galanga and Alpinia kwangsiensis
Source: Front Plant Sci. 2021 Dec 15;12:705892. doi: 10.3389/fpls.2021.705892 (PMC8714959; doi:10.3389/fpls.2021.705892)
Supplement: Supplementary file 6 [file Table_3.XLSX]

## Sheet: Sheet1
A. galanga codon usage
Domain: Data
Codon	Count	RSCU	Codon	Count	RSCU	Codon	Count	RSCU	Codon	Count	RSCU
UUU(F)	983	1.29	UCU(S)	614	1.74	UAU(Y)	814	1.58	UGU(C)	244	1.57
UUC(F)	539	0.71	UCC(S)	352	1	UAC(Y)	214	0.42	UGC(C)	66	0.43
UUA(L)	887	1.9	UCA(S)	423	1.2	UAA(*)	49	1.69	UGA(*)	17	0.59
UUG(L)	581	1.25	UCG(S)	186	0.53	UAG(*)	21	0.72	UGG(W)	461	1
CUU(L)	590	1.27	CCU(P)	446	1.62	CAU(H)	513	1.58	CGU(R)	368	1.35
CUC(L)	192	0.41	CCC(P)	203	0.74	CAC(H)	137	0.42	CGC(R)	90	0.33
CUA(L)	389	0.83	CCA(P)	322	1.17	CAA(Q)	705	1.52	CGA(R)	350	1.28
CUG(L)	158	0.34	CCG(P)	127	0.46	CAG(Q)	220	0.48	CGG(R)	115	0.42
AUU(I)	1157	1.48	ACU(T)	535	1.57	AAU(N)	1007	1.54	AGU(S)	439	1.24
AUC(I)	432	0.55	ACC(T)	239	0.7	AAC(N)	298	0.46	AGC(S)	106	0.3
AUA(I)	762	0.97	ACA(T)	429	1.26	AAA(K)	1097	1.47	AGA(R)	536	1.96
AUG(M)	627	1	ACG(T)	163	0.48	AAG(K)	392	0.53	AGG(R)	179	0.66
GUU(V)	529	1.45	GCU(A)	628	1.82	GAU(D)	882	1.63	GGU(G)	611	1.38
GUC(V)	170	0.46	GCC(A)	203	0.59	GAC(D)	201	0.37	GGC(G)	141	0.32
GUA(V)	570	1.56	GCA(A)	434	1.25	GAA(E)	1095	1.5	GGA(G)	731	1.66
GUG(V)	194	0.53	GCG(A)	119	0.34	GAG(E)	361	0.5	GGG(G)	282	0.64
Average# codons=26925
Relative synonymous codon usage is given in parantheses following the codon frequency
UUG	亮氨酸
A/U=71.1%
A. kwangsiensis codon usage
Domain: Data
Codon	Count	RSCU	Codon	Count	RSCU	Codon	Count	RSCU	Codon	Count	RSCU
UUU(F)	1008	1.29	UCU(S)	634	1.75	UAU(Y)	839	1.57	UGU(C)	246	1.58
UUC(F)	553	0.71	UCC(S)	352	0.97	UAC(Y)	227	0.43	UGC(C)	66	0.42
UUA(L)	906	1.9	UCA(S)	439	1.21	UAA(*)	49	1.69	UGA(*)	18	0.62
UUG(L)	587	1.23	UCG(S)	198	0.55	UAG(*)	20	0.69	UGG(W)	480	1
CUU(L)	608	1.27	CCU(P)	464	1.66	CAU(H)	527	1.59	CGU(R)	372	1.34
CUC(L)	198	0.41	CCC(P)	207	0.74	CAC(H)	136	0.41	CGC(R)	91	0.33
CUA(L)	404	0.85	CCA(P)	331	1.18	CAA(Q)	737	1.54	CGA(R)	356	1.28
CUG(L)	161	0.34	CCG(P)	118	0.42	CAG(Q)	221	0.46	CGG(R)	116	0.42
AUU(I)	1190	1.47	ACU(T)	549	1.56	AAU(N)	1045	1.54	AGU(S)	439	1.21
AUC(I)	448	0.55	ACC(T)	242	0.69	AAC(N)	315	0.46	AGC(S)	112	0.31
AUA(I)	796	0.98	ACA(T)	447	1.27	AAA(K)	1170	1.47	AGA(R)	549	1.98
AUG(M)	638	1	ACG(T)	169	0.48	AAG(K)	422	0.53	AGG(R)	180	0.65
GUU(V)	538	1.45	GCU(A)	636	1.82	GAU(D)	911	1.64	GGU(G)	620	1.39
GUC(V)	165	0.44	GCC(A)	202	0.58	GAC(D)	203	0.36	GGC(G)	136	0.31
GUA(V)	577	1.56	GCA(A)	443	1.27	GAA(E)	1156	1.53	GGA(G)	739	1.66
GUG(V)	204	0.55	GCG(A)	114	0.33	GAG(E)	357	0.47	GGG(G)	286	0.64
Average# codons=27667
Relative synonymous codon usage is given in parantheses following the codon frequency
UUG	亮氨酸
A/U=71.4%
