# Supplementary material for: Complete Chloroplast Genome Analysis of Two Important Medicinal Alpinia Species: Alpinia galanga and Alpinia kwangsiensis
Source: Front Plant Sci. 2021 Dec 15;12:705892. doi: 10.3389/fpls.2021.705892 (PMC8714959; doi:10.3389/fpls.2021.705892)
Supplement: Supplementary file 7 [file Table_4.XLSX]

## Sheet: A. galanga SSR
A. galanga SSR distribution information
ID	SSR nr.	SSR type	SSR	size	start	end
Alp01-HDK_[organism=Alpinia_galanga]	1	p1	(T)11	11	1668	1678 LSC
Alp01-HDK_[organism=Alpinia_galanga]	2	p2	(AT)5	10	2648	2657 LSC
Alp01-HDK_[organism=Alpinia_galanga]	3	p1	(A)10	10	3666	3675 LSC
Alp01-HDK_[organism=Alpinia_galanga]	4	p2	(TA)6	12	4857	4868 LSC
Alp01-HDK_[organism=Alpinia_galanga]	5	p1	(A)10	10	5223	5232 LSC
Alp01-HDK_[organism=Alpinia_galanga]	6	p1	(A)11	11	5579	5589 LSC
Alp01-HDK_[organism=Alpinia_galanga]	7	p1	(A)10	10	6187	6196 LSC
Alp01-HDK_[organism=Alpinia_galanga]	8	p1	(T)10	10	7741	7750 LSC
Alp01-HDK_[organism=Alpinia_galanga]	9	p2	(AT)5	10	8082	8091 LSC
Alp01-HDK_[organism=Alpinia_galanga]	10	p4	(TTTA)3	12	8195	8206 LSC
Alp01-HDK_[organism=Alpinia_galanga]	11	p2	(TA)6	12	8253	8264 LSC
Alp01-HDK_[organism=Alpinia_galanga]	12	p4	(TTAT)3	12	12165	12176 LSC
Alp01-HDK_[organism=Alpinia_galanga]	13	p1	(T)11	11	12344	12354 LSC
Alp01-HDK_[organism=Alpinia_galanga]	14	p1	(T)10	10	13140	13149 LSC
Alp01-HDK_[organism=Alpinia_galanga]	15	p4	(TTTA)3	12	13154	13165 LSC
Alp01-HDK_[organism=Alpinia_galanga]	16	p4	(AAAG)3	12	13373	13384 LSC
Alp01-HDK_[organism=Alpinia_galanga]	17	p5	(ATATA)3	15	14308	14322 LSC
Alp01-HDK_[organism=Alpinia_galanga]	18	p2	(AT)7	14	14438	14451 LSC
Alp01-HDK_[organism=Alpinia_galanga]	19	p1	(T)13	13	16822	16834 LSC
Alp01-HDK_[organism=Alpinia_galanga]	20	p1	(T)10	10	18945	18954 LSC
Alp01-HDK_[organism=Alpinia_galanga]	21	p1	(T)10	10	19052	19061 LSC
Alp01-HDK_[organism=Alpinia_galanga]	22	p1	(A)10	10	19193	19202 LSC
Alp01-HDK_[organism=Alpinia_galanga]	23	p2	(AT)5	10	20421	20430 LSC
Alp01-HDK_[organism=Alpinia_galanga]	24	p1	(A)10	10	28399	28408 LSC
Alp01-HDK_[organism=Alpinia_galanga]	25	p1	(A)10	10	28911	28920 LSC
Alp01-HDK_[organism=Alpinia_galanga]	26	p1	(C)14	14	31717	31730 LSC
Alp01-HDK_[organism=Alpinia_galanga]	27	p1	(T)14	14	33076	33089 LSC
Alp01-HDK_[organism=Alpinia_galanga]	28	p2	(AT)5	10	33633	33642 LSC
Alp01-HDK_[organism=Alpinia_galanga]	29	p1	(A)11	11	34245	34255 LSC
Alp01-HDK_[organism=Alpinia_galanga]	30	p3	(TCT)4	12	34400	34411 LSC
Alp01-HDK_[organism=Alpinia_galanga]	31	p1	(T)11	11	34442	34452 LSC
Alp01-HDK_[organism=Alpinia_galanga]	32	p1	(G)10	10	36740	36749 LSC
Alp01-HDK_[organism=Alpinia_galanga]	33	p2	(TA)7	14	37955	37968 LSC
Alp01-HDK_[organism=Alpinia_galanga]	34	p1	(A)11	11	38634	38644 LSC
Alp01-HDK_[organism=Alpinia_galanga]	35	p3	(ACT)4	12	38793	38804 LSC
Alp01-HDK_[organism=Alpinia_galanga]	36	p1	(C)14	14	38851	38864 LSC
Alp01-HDK_[organism=Alpinia_galanga]	37	p1	(A)10	10	46579	46588 LSC
Alp01-HDK_[organism=Alpinia_galanga]	38	p1	(A)10	10	49170	49179 LSC
Alp01-HDK_[organism=Alpinia_galanga]	39	p2	(AT)6	12	49329	49340 LSC
Alp01-HDK_[organism=Alpinia_galanga]	40	p4	(CAAA)3	12	49439	49450 LSC
Alp01-HDK_[organism=Alpinia_galanga]	41	p4	(ATTT)3	12	50768	50779 LSC
Alp01-HDK_[organism=Alpinia_galanga]	42	p1	(T)11	11	52398	52408 LSC
Alp01-HDK_[organism=Alpinia_galanga]	43	p2	(AT)5	10	53189	53198 LSC
Alp01-HDK_[organism=Alpinia_galanga]	44	p1	(A)11	11	53497	53507 LSC
Alp01-HDK_[organism=Alpinia_galanga]	45	p4	(ATTT)3	12	55236	55247 LSC
Alp01-HDK_[organism=Alpinia_galanga]	46	p1	(T)10	10	57711	57720 LSC
Alp01-HDK_[organism=Alpinia_galanga]	47	p2	(AT)5	10	57815	57824 LSC
Alp01-HDK_[organism=Alpinia_galanga]	48	p1	(T)12	12	57888	57899 LSC
Alp01-HDK_[organism=Alpinia_galanga]	49	p1	(T)13	13	58229	58241 LSC
Alp01-HDK_[organism=Alpinia_galanga]	50	p1	(A)12	12	59879	59890 LSC
Alp01-HDK_[organism=Alpinia_galanga]	51	p5	(AAATA)3	15	60013	60027 LSC
Alp01-HDK_[organism=Alpinia_galanga]	52	p1	(T)10	10	60616	60625 LSC
Alp01-HDK_[organism=Alpinia_galanga]	53	p1	(A)11	11	62224	62234 LSC
Alp01-HDK_[organism=Alpinia_galanga]	54	p2	(AT)5	10	62274	62283 LSC
Alp01-HDK_[organism=Alpinia_galanga]	55	p1	(T)11	11	62343	62353 LSC
Alp01-HDK_[organism=Alpinia_galanga]	56	p2	(AT)11	22	62481	62502 LSC
Alp01-HDK_[organism=Alpinia_galanga]	57	p4	(CTAA)3	12	63842	63853 LSC
Alp01-HDK_[organism=Alpinia_galanga]	58	p1	(A)10	10	64101	64110 LSC
Alp01-HDK_[organism=Alpinia_galanga]	59	p2	(AT)5	10	66061	66070 LSC
Alp01-HDK_[organism=Alpinia_galanga]	60	p1	(G)11	11	67690	67700 LSC
Alp01-HDK_[organism=Alpinia_galanga]	61	p4	(GAAA)3	12	68377	68388 LSC
Alp01-HDK_[organism=Alpinia_galanga]	62	p1	(A)11	11	68701	68711 LSC
Alp01-HDK_[organism=Alpinia_galanga]	63	p4	(CATA)3	12	69567	69578 LSC
Alp01-HDK_[organism=Alpinia_galanga]	64	p1	(T)11	11	69756	69766 LSC
Alp01-HDK_[organism=Alpinia_galanga]	65	p3	(TTC)4	12	70826	70837 LSC
Alp01-HDK_[organism=Alpinia_galanga]	66	p1	(A)11	11	71609	71619 LSC
Alp01-HDK_[organism=Alpinia_galanga]	67	p3	(AGA)4	12	71702	71713 LSC
Alp01-HDK_[organism=Alpinia_galanga]	68	p1	(T)10	10	71748	71757 LSC
Alp01-HDK_[organism=Alpinia_galanga]	69	p1	(T)10	10	71789	71798 LSC
Alp01-HDK_[organism=Alpinia_galanga]	70	p2	(TA)8	16	73096	73111 LSC
Alp01-HDK_[organism=Alpinia_galanga]	71	p1	(T)10	10	73846	73855 LSC
Alp01-HDK_[organism=Alpinia_galanga]	72	p4	(ATAA)3	12	74296	74307 LSC
Alp01-HDK_[organism=Alpinia_galanga]	73	p1	(T)10	10	74832	74841 LSC
Alp01-HDK_[organism=Alpinia_galanga]	74	p1	(A)11	11	78206	78216 LSC
Alp01-HDK_[organism=Alpinia_galanga]	75	p1	(A)10	10	78844	78853 LSC
Alp01-HDK_[organism=Alpinia_galanga]	76	p2	(TA)5	10	80605	80614 LSC
Alp01-HDK_[organism=Alpinia_galanga]	77	p1	(A)10	10	83065	83074 LSC
Alp01-HDK_[organism=Alpinia_galanga]	78	p3	(GGA)6	18	83643	83660 LSC
Alp01-HDK_[organism=Alpinia_galanga]	79	p1	(T)10	10	84151	84160 LSC
Alp01-HDK_[organism=Alpinia_galanga]	80	p4	(TTCT)3	12	85905	85916 LSC
Alp01-HDK_[organism=Alpinia_galanga]	81	p1	(T)11	11	88022	88032 IRb
Alp01-HDK_[organism=Alpinia_galanga]	82	p2	(GA)5	10	93612	93621 IRb
Alp01-HDK_[organism=Alpinia_galanga]	83	p2	(TA)5	10	98557	98566 IRb
Alp01-HDK_[organism=Alpinia_galanga]	84	p1	(T)11	11	103156	103166 IRb
Alp01-HDK_[organism=Alpinia_galanga]	85	p4	(AAAT)3	12	114875	114886 SSC
Alp01-HDK_[organism=Alpinia_galanga]	86	p4	(AATT)3	12	115203	115214 SSC
Alp01-HDK_[organism=Alpinia_galanga]	87	c*	(TTAA)3(A)11*	21	117381	117401 SSC
Alp01-HDK_[organism=Alpinia_galanga]	88	p2	(TA)5	10	118217	118226 SSC
Alp01-HDK_[organism=Alpinia_galanga]	89	p2	(TA)5	10	118247	118256 SSC
Alp01-HDK_[organism=Alpinia_galanga]	90	p5	(ATATA)3	15	118267	118281 SSC
Alp01-HDK_[organism=Alpinia_galanga]	91	p5	(TATAT)3	15	120000	120014 SSC
Alp01-HDK_[organism=Alpinia_galanga]	92	p4	(AATA)3	12	120449	120460 SSC
Alp01-HDK_[organism=Alpinia_galanga]	93	p2	(TA)7	14	122590	122603 SSC
Alp01-HDK_[organism=Alpinia_galanga]	94	p2	(TA)5	10	122640	122649 SSC
Alp01-HDK_[organism=Alpinia_galanga]	95	p2	(AT)6	12	122672	122683 SSC
Alp01-HDK_[organism=Alpinia_galanga]	96	p2	(TA)5	10	122751	122760 SSC
Alp01-HDK_[organism=Alpinia_galanga]	97	p4	(AAAT)4	16	125589	125604 SSC
Alp01-HDK_[organism=Alpinia_galanga]	98	p1	(T)10	10	125745	125754 SSC
Alp01-HDK_[organism=Alpinia_galanga]	99	p2	(AT)6	12	128330	128341 SSC
Alp01-HDK_[organism=Alpinia_galanga]	100	p1	(T)12	12	129616	129627 SSC
Alp01-HDK_[organism=Alpinia_galanga]	101	p1	(T)11	11	129671	129681 SSC
Alp01-HDK_[organism=Alpinia_galanga]	102	p1	(T)12	12	129804	129815 SSC
Alp01-HDK_[organism=Alpinia_galanga]	103	p2	(AT)5	10	130269	130278 SSC
Alp01-HDK_[organism=Alpinia_galanga]	104	p4	(CATT)3	12	130543	130554 SSC
Alp01-HDK_[organism=Alpinia_galanga]	105	p1	(A)10	10	132068	132077 SSC
Alp01-HDK_[organism=Alpinia_galanga]	106	p1	(A)11	11	144500	144510 IRa
Alp01-HDK_[organism=Alpinia_galanga]	107	p2	(AT)5	10	149099	149108 IRa
Alp01-HDK_[organism=Alpinia_galanga]	108	p2	(TC)5	10	154045	154054 IRa
Alp01-HDK_[organism=Alpinia_galanga]	109	p1	(A)11	11	159634	159644 IRa

## Sheet: A. kwangsiensis SSR
A. kwangsiensis SSR distribution information
ID	SSR nr.	SSR type	SSR	size	start	end
Alp02-CB_[organism=Alpinia_kwangsiensis]	1	p2	(AT)5	10	2637	2646 LSC
Alp02-CB_[organism=Alpinia_kwangsiensis]	2	p2	(TA)5	10	4853	4862 LSC
Alp02-CB_[organism=Alpinia_kwangsiensis]	3	p1	(A)10	10	5583	5592 LSC
Alp02-CB_[organism=Alpinia_kwangsiensis]	4	p2	(TA)5	10	6106	6115 LSC
Alp02-CB_[organism=Alpinia_kwangsiensis]	5	p1	(A)11	11	6208	6218 LSC
Alp02-CB_[organism=Alpinia_kwangsiensis]	6	p2	(AT)6	12	6573	6584 LSC
Alp02-CB_[organism=Alpinia_kwangsiensis]	7	p5	(CCTTA)3	15	6798	6812 LSC
Alp02-CB_[organism=Alpinia_kwangsiensis]	8	p1	(T)11	11	7033	7043 LSC
Alp02-CB_[organism=Alpinia_kwangsiensis]	9	p1	(A)11	11	7504	7514 LSC
Alp02-CB_[organism=Alpinia_kwangsiensis]	10	p1	(T)10	10	8663	8672 LSC
Alp02-CB_[organism=Alpinia_kwangsiensis]	11	p1	(T)10	10	8742	8751 LSC
Alp02-CB_[organism=Alpinia_kwangsiensis]	12	p2	(AT)5	10	8990	8999 LSC
Alp02-CB_[organism=Alpinia_kwangsiensis]	13	p1	(A)11	11	9064	9074 LSC
Alp02-CB_[organism=Alpinia_kwangsiensis]	14	p1	(A)10	10	9927	9936 LSC
Alp02-CB_[organism=Alpinia_kwangsiensis]	15	p1	(T)10	10	13071	13080 LSC
Alp02-CB_[organism=Alpinia_kwangsiensis]	16	p1	(T)10	10	13798	13807 LSC
Alp02-CB_[organism=Alpinia_kwangsiensis]	17	p4	(TTTA)3	12	13826	13837 LSC
Alp02-CB_[organism=Alpinia_kwangsiensis]	18	p1	(A)10	10	14811	14820 LSC
Alp02-CB_[organism=Alpinia_kwangsiensis]	19	p2	(AT)8	16	15071	15086 LSC
Alp02-CB_[organism=Alpinia_kwangsiensis]	20	p1	(T)10	10	19501	19510 LSC
Alp02-CB_[organism=Alpinia_kwangsiensis]	21	p1	(T)10	10	19608	19617 LSC
Alp02-CB_[organism=Alpinia_kwangsiensis]	22	p1	(A)10	10	19749	19758 LSC
Alp02-CB_[organism=Alpinia_kwangsiensis]	23	p2	(AT)5	10	20983	20992 LSC
Alp02-CB_[organism=Alpinia_kwangsiensis]	24	p1	(T)10	10	24055	24064 LSC
Alp02-CB_[organism=Alpinia_kwangsiensis]	25	p2	(TA)6	12	28518	28529 LSC
Alp02-CB_[organism=Alpinia_kwangsiensis]	26	p1	(A)10	10	28724	28733 LSC
Alp02-CB_[organism=Alpinia_kwangsiensis]	27	p1	(A)10	10	28921	28930 LSC
Alp02-CB_[organism=Alpinia_kwangsiensis]	28	p1	(T)10	10	29432	29441 LSC
Alp02-CB_[organism=Alpinia_kwangsiensis]	29	p1	(A)10	10	30783	30792 LSC
Alp02-CB_[organism=Alpinia_kwangsiensis]	30	c	(C)14(A)11	25	32281	32305 LSC
Alp02-CB_[organism=Alpinia_kwangsiensis]	31	p1	(A)10	10	32489	32498 LSC
Alp02-CB_[organism=Alpinia_kwangsiensis]	32	p1	(T)11	11	32860	32870 LSC
Alp02-CB_[organism=Alpinia_kwangsiensis]	33	p2	(AT)5	10	33940	33949 LSC
Alp02-CB_[organism=Alpinia_kwangsiensis]	34	p3	(TCT)4	12	34676	34687 LSC
Alp02-CB_[organism=Alpinia_kwangsiensis]	35	p1	(T)10	10	34718	34727 LSC
Alp02-CB_[organism=Alpinia_kwangsiensis]	36	p1	(A)12	12	34948	34959 LSC
Alp02-CB_[organism=Alpinia_kwangsiensis]	37	p1	(T)12	12	34967	34978 LSC
Alp02-CB_[organism=Alpinia_kwangsiensis]	38	p1	(T)10	10	37894	37903 LSC
Alp02-CB_[organism=Alpinia_kwangsiensis]	39	p2	(TA)7	14	38230	38243 LSC
Alp02-CB_[organism=Alpinia_kwangsiensis]	40	c	(C)13(A)11	24	39100	39123 LSC
Alp02-CB_[organism=Alpinia_kwangsiensis]	41	p1	(T)10	10	44590	44599 LSC
Alp02-CB_[organism=Alpinia_kwangsiensis]	42	p1	(T)11	11	48610	48620 LSC
Alp02-CB_[organism=Alpinia_kwangsiensis]	43	p2	(TA)5	10	49474	49483 LSC
Alp02-CB_[organism=Alpinia_kwangsiensis]	44	c*	(ATA)4(A)11*	22	49507	49528 LSC
Alp02-CB_[organism=Alpinia_kwangsiensis]	45	p2	(TA)5	10	49717	49726 LSC
Alp02-CB_[organism=Alpinia_kwangsiensis]	46	p2	(AT)6	12	49995	50006 LSC
Alp02-CB_[organism=Alpinia_kwangsiensis]	47	p4	(CAAA)3	12	50105	50116 LSC
Alp02-CB_[organism=Alpinia_kwangsiensis]	48	p1	(T)11	11	52295	52305 LSC
Alp02-CB_[organism=Alpinia_kwangsiensis]	49	p1	(T)11	11	53042	53052 LSC
Alp02-CB_[organism=Alpinia_kwangsiensis]	50	p1	(A)10	10	54272	54281 LSC
Alp02-CB_[organism=Alpinia_kwangsiensis]	51	p4	(ATTT)3	12	55764	55775 LSC
Alp02-CB_[organism=Alpinia_kwangsiensis]	52	p1	(T)10	10	58239	58248 LSC
Alp02-CB_[organism=Alpinia_kwangsiensis]	53	p1	(T)11	11	58409	58419 LSC
Alp02-CB_[organism=Alpinia_kwangsiensis]	54	p1	(T)10	10	58729	58738 LSC
Alp02-CB_[organism=Alpinia_kwangsiensis]	55	p2	(AT)5	10	62718	62727 LSC
Alp02-CB_[organism=Alpinia_kwangsiensis]	56	p1	(T)10	10	62795	62804 LSC
Alp02-CB_[organism=Alpinia_kwangsiensis]	57	p2	(AT)6	12	62920	62931 LSC
Alp02-CB_[organism=Alpinia_kwangsiensis]	58	p4	(CTAA)3	12	64276	64287 LSC
Alp02-CB_[organism=Alpinia_kwangsiensis]	59	p1	(A)10	10	64689	64698 LSC
Alp02-CB_[organism=Alpinia_kwangsiensis]	60	p2	(AT)5	10	66650	66659 LSC
Alp02-CB_[organism=Alpinia_kwangsiensis]	61	p4	(AGAA)3	12	67023	67034 LSC
Alp02-CB_[organism=Alpinia_kwangsiensis]	62	p1	(A)11	11	68277	68287 LSC
Alp02-CB_[organism=Alpinia_kwangsiensis]	63	p4	(GAAA)3	12	68908	68919 LSC
Alp02-CB_[organism=Alpinia_kwangsiensis]	64	p4	(CATA)3	12	69784	69795 LSC
Alp02-CB_[organism=Alpinia_kwangsiensis]	65	p1	(T)11	11	69949	69959 LSC
Alp02-CB_[organism=Alpinia_kwangsiensis]	66	p3	(TTC)4	12	70989	71000 LSC
Alp02-CB_[organism=Alpinia_kwangsiensis]	67	p1	(A)11	11	71772	71782 LSC
Alp02-CB_[organism=Alpinia_kwangsiensis]	68	p3	(AGA)4	12	71865	71876 LSC
Alp02-CB_[organism=Alpinia_kwangsiensis]	69	p1	(A)10	10	71897	71906 LSC
Alp02-CB_[organism=Alpinia_kwangsiensis]	70	p1	(T)11	11	71913	71923 LSC
Alp02-CB_[organism=Alpinia_kwangsiensis]	71	p2	(TA)7	14	73262	73275 LSC
Alp02-CB_[organism=Alpinia_kwangsiensis]	72	p1	(T)11	11	74003	74013 LSC
Alp02-CB_[organism=Alpinia_kwangsiensis]	73	p1	(T)11	11	74267	74277 LSC
Alp02-CB_[organism=Alpinia_kwangsiensis]	74	p4	(ATAA)3	12	74464	74475 LSC
Alp02-CB_[organism=Alpinia_kwangsiensis]	75	p1	(T)11	11	75002	75012 LSC
Alp02-CB_[organism=Alpinia_kwangsiensis]	76	p1	(T)10	10	77528	77537 LSC
Alp02-CB_[organism=Alpinia_kwangsiensis]	77	p2	(TA)5	10	78946	78955 LSC
Alp02-CB_[organism=Alpinia_kwangsiensis]	78	p2	(TA)6	12	78957	78968 LSC
Alp02-CB_[organism=Alpinia_kwangsiensis]	79	c	(TA)7(AT)5	24	78982	79005 LSC
Alp02-CB_[organism=Alpinia_kwangsiensis]	80	p2	(TA)5	10	80831	80840 LSC
Alp02-CB_[organism=Alpinia_kwangsiensis]	81	p3	(GGA)4	12	83869	83880 LSC
Alp02-CB_[organism=Alpinia_kwangsiensis]	82	p1	(T)10	10	84371	84380 LSC
Alp02-CB_[organism=Alpinia_kwangsiensis]	83	p4	(TTCT)3	12	86095	86106 LSC
Alp02-CB_[organism=Alpinia_kwangsiensis]	84	p1	(T)11	11	88178	88188 IRb
Alp02-CB_[organism=Alpinia_kwangsiensis]	85	p1	(A)10	10	88415	88424 IRb
Alp02-CB_[organism=Alpinia_kwangsiensis]	86	p2	(GA)5	10	93759	93768 IRb
Alp02-CB_[organism=Alpinia_kwangsiensis]	87	p2	(TA)5	10	98654	98663 IRb
Alp02-CB_[organism=Alpinia_kwangsiensis]	88	p1	(T)11	11	103253	103263 IRb
Alp02-CB_[organism=Alpinia_kwangsiensis]	89	p1	(T)10	10	115714	115723 IRb
Alp02-CB_[organism=Alpinia_kwangsiensis]	90	p4	(ATTT)3	12	116485	116496 IRb
Alp02-CB_[organism=Alpinia_kwangsiensis]	91	p4	(GAAT)3	12	117236	117247 IRb
Alp02-CB_[organism=Alpinia_kwangsiensis]	92	p4	(AATT)3	12	117791	117802 SSC
Alp02-CB_[organism=Alpinia_kwangsiensis]	93	p1	(T)10	10	119992	120001 SSC
Alp02-CB_[organism=Alpinia_kwangsiensis]	94	p2	(TA)6	12	120613	120624 SSC
Alp02-CB_[organism=Alpinia_kwangsiensis]	95	p2	(TA)5	10	120627	120636 SSC
Alp02-CB_[organism=Alpinia_kwangsiensis]	96	p1	(T)12	12	120833	120844 SSC
Alp02-CB_[organism=Alpinia_kwangsiensis]	97	p1	(A)10	10	120888	120897 SSC
Alp02-CB_[organism=Alpinia_kwangsiensis]	98	p4	(AATA)3	12	122817	122828 SSC
Alp02-CB_[organism=Alpinia_kwangsiensis]	99	p2	(TA)7	14	124962	124975 SSC
Alp02-CB_[organism=Alpinia_kwangsiensis]	100	p2	(TA)5	10	124986	124995 SSC
Alp02-CB_[organism=Alpinia_kwangsiensis]	101	p2	(AT)7	14	125017	125030 SSC
Alp02-CB_[organism=Alpinia_kwangsiensis]	102	p4	(TTTA)3	12	125082	125093 SSC
Alp02-CB_[organism=Alpinia_kwangsiensis]	103	p1	(A)10	10	127656	127665 SSC
Alp02-CB_[organism=Alpinia_kwangsiensis]	104	p1	(A)10	10	127767	127776 SSC
Alp02-CB_[organism=Alpinia_kwangsiensis]	105	p4	(AAAT)4	16	127938	127953 SSC
Alp02-CB_[organism=Alpinia_kwangsiensis]	106	p1	(T)10	10	130630	130639 SSC
Alp02-CB_[organism=Alpinia_kwangsiensis]	107	p2	(AT)5	10	130682	130691 SSC
Alp02-CB_[organism=Alpinia_kwangsiensis]	108	p1	(T)15	15	131838	131852 SSC
Alp02-CB_[organism=Alpinia_kwangsiensis]	109	p1	(T)11	11	131951	131961 SSC
Alp02-CB_[organism=Alpinia_kwangsiensis]	110	p1	(T)11	11	132005	132015 SSC
Alp02-CB_[organism=Alpinia_kwangsiensis]	111	p1	(T)12	12	132144	132155 SSC
Alp02-CB_[organism=Alpinia_kwangsiensis]	112	p1	(T)11	11	132277	132287 SSC
Alp02-CB_[organism=Alpinia_kwangsiensis]	113	p2	(AT)5	10	132597	132606 SSC
Alp02-CB_[organism=Alpinia_kwangsiensis]	114	p4	(CATT)3	12	132808	132819 IRa
Alp02-CB_[organism=Alpinia_kwangsiensis]	115	p4	(AAAT)3	12	133560	133571 IRa
Alp02-CB_[organism=Alpinia_kwangsiensis]	116	p1	(A)10	10	134333	134342 IRa
Alp02-CB_[organism=Alpinia_kwangsiensis]	117	p1	(A)11	11	146793	146803 IRa
Alp02-CB_[organism=Alpinia_kwangsiensis]	118	p2	(AT)5	10	151392	151401 IRa
Alp02-CB_[organism=Alpinia_kwangsiensis]	119	p2	(TC)5	10	156288	156297 IRa
Alp02-CB_[organism=Alpinia_kwangsiensis]	120	p1	(T)10	10	161632	161641 IRa
Alp02-CB_[organism=Alpinia_kwangsiensis]	121	p1	(A)11	11	161868	161878 IRa
