# Supplementary material for: Complete Chloroplast Genome Analysis of Two Important Medicinal Alpinia Species: Alpinia galanga and Alpinia kwangsiensis
Source: Front Plant Sci. 2021 Dec 15;12:705892. doi: 10.3389/fpls.2021.705892 (PMC8714959; doi:10.3389/fpls.2021.705892)
Supplement: Supplementary file 8 [file Table_5.csv]

Window	Midpoint	Pi
1-635	335	0.00278
236-835	535	0.00167
436-1035	735	0.00278
636-1236	935	0.00333
836-1437	1135	0.00444
1036-1637	1336	0.00311
1237-1853	1537	0.00511
1438-2053	1748	0.00489
1638-2253	1953	0.00778
1854-2453	2153	0.00744
2054-2653	2353	0.00967
2254-2853	2553	0.00811
2454-3053	2753	0.007
2654-3253	2953	0.00389
2854-3480	3153	0.00389
3054-3680	3353	0.00478
3254-3889	3580	0.00644
3481-4093	3789	0.00867
3681-4293	3993	0.00944
3890-4501	4193	0.01
4094-4712	4396	0.00778
4294-4934	4610	0.00933
4502-5158	4820	0.00933
4713-5360	5058	0.00767
4935-5560	5258	0.00444
5159-5775	5460	0.00433
5361-5982	5668	0.00678
5561-6186	5882	0.00978
5776-6396	6082	0.01033
5983-7526	6293	0.00956
6187-7750	7426	0.01244
6397-7954	7636	0.01522
7527-8154	7850	0.01356
7751-8365	8054	0.011
7955-8571	8254	0.01067
8155-8771	8470	0.01067
8366-8974	8671	0.01133
8572-9292	8874	0.022
8772-9590	9074	0.04622
8975-9790	9448	0.04333
9293-10008	9690	0.02922
9591-10208	9900	0.00544
9794-10414	10108	0.00533
10009-10630	10314	0.00678
10209-10830	10520	0.00633
10415-11038	10730	0.00756
10631-11241	10938	0.00778
10831-11441	11141	0.00889
11039-11641	11341	0.00667
11242-11841	11541	0.00389
11442-12041	11741	0.00389
11642-12241	11941	0.00333
11842-12441	12141	0.00333
12042-12641	12341	0.00167
12242-12841	12541	0.00389
12442-13041	12741	0.00444
12642-13241	12941	0.00611
12842-13471	13141	0.00711
13042-13684	13341	0.01422
13242-13884	13571	0.01422
13472-14084	13784	0.01244
13685-14302	13984	0.00756
13885-14520	14199	0.00911
14085-14738	14402	0.00933
14303-14938	14638	0.00711
14521-15138	14838	0.00556
14739-15383	15038	0.00833
14939-15649	15239	0.01
15139-15900	15524	0.014
15384-16105	15780	0.01178
15650-16316	16005	0.00844
15901-16516	16216	0.00544
16106-16716	16416	0.00322
16317-16916	16616	0.00478
16517-17117	16816	0.00633
16717-17317	17016	0.00744
16917-17517	17217	0.00644
17118-17717	17417	0.00389
17318-17917	17617	0.00333
17518-18138	17817	0.00389
17718-18346	18021	0.00222
17918-18546	18246	0.00589
18139-18746	18446	0.00533
18347-18946	18646	0.00589
18547-19146	18846	0.00278
18747-19355	19046	0.00389
18947-19555	19246	0.00444
19147-19755	19455	0.00556
19356-19955	19655	0.00444
19556-20155	19855	0.00722
19756-20355	20055	0.00756
19956-20555	20255	0.00933
20156-20761	20455	0.006
20356-20961	20655	0.004
20556-21161	20861	0.00333
20762-21361	21061	0.00389
20962-21567	21261	0.00278
21162-21767	21467	0.00167
21362-21967	21667	0.00111
21568-22167	21867	0.00222
21768-22367	22067	0.00389
21968-22567	22267	0.00656
22168-22767	22467	0.00711
22368-22967	22667	0.00744
22568-23167	22867	0.00478
22768-23367	23067	0.00478
22968-23567	23267	0.00389
23168-23767	23467	0.00389
23368-23967	23667	0.00278
23568-24167	23867	0.00322
23768-24377	24067	0.00378
23968-24577	24267	0.00433
24168-24790	24477	0.005
24378-24990	24690	0.00556
24578-25190	24890	0.00556
24791-25390	25090	0.00278
24991-25590	25290	0.00278
25191-25790	25490	0.00222
25391-25990	25690	0.00367
25591-26190	25890	0.00256
25791-26390	26090	0.00367
25991-26590	26290	0.00278
26191-26790	26490	0.00389
26391-26990	26690	0.005
26591-27190	26890	0.00544
26791-27390	27090	0.00544
26991-27590	27290	0.00267
27191-27790	27490	0.00222
27391-27990	27690	0.00333
27591-28190	27890	0.00444
27791-28390	28090	0.00689
27991-28594	28290	0.00522
28191-28794	28490	0.00833
28391-28994	28694	0.00756
28595-29266	28894	0.01411
28795-29480	29165	0.01322
28995-29863	29369	0.01489
29267-30076	29750	0.00889
29481-30278	29975	0.00933
29864-30478	30177	0.00856
30077-30700	30378	0.01056
30279-30913	30585	0.00933
30479-31605	30813	0.01511
30701-31807	31013	0.01478
30914-32031	31705	0.01333
31606-32269	31931	0.00911
31808-32482	32135	0.00633
32032-32682	32382	0.00833
32270-32882	32582	0.00533
32483-33091	32782	0.00756
32683-33299	32982	0.00667
32883-33506	33199	0.00722
33092-33749	33406	0.00856
33300-33961	33607	0.01022
33507-34174	33859	0.01078
33750-34374	34061	0.00889
33962-34814	34274	0.01044
34175-35022	34714	0.00933
34375-35234	34914	0.011
34815-35434	35134	0.00889
35023-35666	35334	0.01333
35235-35868	35545	0.01322
35435-36329	35768	0.01211
35667-36540	36221	0.00822
35869-36740	36440	0.005
36330-36940	36640	0.00389
36541-37140	36840	0.00389
36741-37340	37040	0.00389
36941-37540	37240	0.00333
37141-37740	37440	0.00111
37341-37940	37640	0.00111
37541-38140	37840	0.00111
37741-38340	38040	0.00322
37941-38540	38240	0.00267
38141-38740	38440	0.00267
38341-38940	38640	0.00056
38541-39142	38840	0.00867
38741-39343	39040	0.012
38941-39547	39243	0.01789
39143-39763	39447	0.01178
39344-39964	39663	0.01011
39548-40174	39863	0.00867
39764-40405	40070	0.01244
39965-40611	40280	0.01244
40175-40811	40510	0.00967
40406-41011	40711	0.00667
40612-41211	40911	0.005
40812-41411	41111	0.00444
41012-41611	41311	0.00278
41212-41811	41511	0.00389
41412-42011	41711	0.00333
41612-42211	41911	0.00222
41812-42411	42111	0.00111
42012-42611	42311	0.00278
42212-42811	42511	0.00278
42412-43011	42711	0.00278
42612-43211	42911	0.00167
42812-43411	43111	0.00167
43012-43611	43311	0.00167
43212-43811	43511	0.00056
43412-44011	43711	0.00111
43612-44211	43911	0.00167
43812-44411	44111	0.00222
44012-44611	44311	0.00278
44212-44811	44511	0.00578
44412-45011	44711	0.00633
44612-45211	44911	0.00722
44812-45411	45111	0.00422
45012-45611	45311	0.00533
45212-45816	45511	0.00611
45412-46017	45715	0.00722
45612-46236	45917	0.00778
45817-46441	46125	0.005
46018-46654	46336	0.005
46237-46854	46548	0.00278
46442-47054	46754	0.00611
46655-47254	46954	0.00444
46855-47454	47154	0.005
47055-47654	47354	0.00278
47255-47854	47554	0.00333
47455-48054	47754	0.005
47655-48255	47954	0.00444
47855-48457	48155	0.01044
48055-48666	48357	0.02433
48256-48873	48557	0.02544
48458-49073	48766	0.01944
48667-49273	48973	0.00711
48874-49473	49173	0.00656
49074-49673	49373	0.00656
49274-49878	49573	0.00333
49474-50101	49773	0.00767
49674-50301	49978	0.01078
49879-50518	50201	0.01189
50102-51136	50401	0.01256
50302-51338	51024	0.01367
50519-51539	51238	0.01311
51137-51744	51439	0.01144
51339-51955	51644	0.00944
51540-52157	51850	0.00944
51745-52366	52056	0.00811
51956-52572	52266	0.00856
52158-52795	52472	0.01067
52367-52999	52690	0.01278
52573-53199	52899	0.01011
52796-53399	53099	0.00689
53000-53599	53299	0.00222
53200-53802	53499	0.00389
53400-54002	53702	0.005
53600-54202	53902	0.00611
53803-54402	54102	0.00589
54003-54602	54302	0.00478
54203-54807	54502	0.00511
54403-55021	54702	0.007
54603-55227	54907	0.00978
54808-55570	55121	0.01367
55022-55826	55382	0.01767
55228-56026	55722	0.01544
55571-56227	55926	0.01167
55827-56433	56127	0.007
56027-56638	56327	0.02467
56228-56838	56538	0.02311
56434-57038	56738	0.021
56639-57238	56938	0.00478
56839-57438	57138	0.00533
57039-57638	57338	0.00589
57239-57838	57538	0.005
57439-58038	57738	0.00444
57639-58238	57938	0.00222
57839-58438	58138	0.00111
58039-58638	58338	0.00111
58239-58838	58538	0.00111
58439-59038	58738	0.00167
58639-59238	58938	0.00333
58839-59438	59138	0.00556
59039-59638	59338	0.00667
59239-59846	59538	0.00656
59439-60058	59738	0.00878
59639-60283	59955	0.01
59847-60488	60176	0.00989
60059-60688	60388	0.00656
60284-60888	60588	0.00311
60489-61088	60788	0.00278
60689-61288	60988	0.00456
60889-61488	61188	0.00511
61089-61688	61388	0.00556
61289-61888	61588	0.00467
61489-62111	61788	0.00689
61689-62346	61995	0.007
61889-62599	62241	0.00833
62112-62824	62499	0.00822
62347-63024	62722	0.00711
62600-63224	62924	0.00711
62825-63424	63124	0.00856
63025-63624	63324	0.00856
63225-63824	63524	0.00856
63425-64024	63724	0.00444
63625-64224	63924	0.00389
63825-64431	64124	0.00167
64025-64875	64324	0.01267
64225-65086	64774	0.01267
64432-65290	64986	0.01378
64876-65494	65190	0.00389
65087-65694	65394	0.00333
65291-65894	65594	0.00111
65495-66095	65794	0.00222
65695-66295	65994	0.00433
65895-66649	66195	0.00767
66096-66849	66549	0.00656
66296-67049	66749	0.00444
66650-67249	66949	0.00167
66850-67450	67149	0.005
67050-67650	67350	0.00611
67250-67850	67550	0.00778
67451-68050	67750	0.00556
67651-68250	67950	0.005
67851-68450	68150	0.00278
68051-68654	68350	0.00167
68251-68872	68550	0.00278
68451-69072	68754	0.00667
68655-69318	68972	0.008
68873-69518	69188	0.00744
69073-69718	69418	0.00411
69319-69918	69618	0.00222
69519-70118	69818	0.00111
69719-70320	70018	0.00278
69919-70527	70220	0.00544
70119-70746	70425	0.00967
70321-71319	70627	0.01522
70528-71521	71219	0.01367
70747-71726	71419	0.01333
71320-71926	71626	0.00667
71522-72150	71826	0.00744
71727-72352	72026	0.00511
71927-72552	72252	0.00789
72151-72758	72452	0.006
72353-72967	72652	0.00867
72553-73190	72859	0.00733
72759-73414	73082	0.01178
72968-73614	73314	0.00922
73196-73814	73514	0.00922
73415-74014	73714	0.00478
73615-74215	73914	0.00533
73815-74441	74115	0.00589
74015-74641	74340	0.00844
74216-74842	74541	0.00733
74442-75042	74741	0.00478
74642-75249	74942	0.00256
74843-75456	75149	0.00367
75043-75665	75349	0.00311
75250-75865	75556	0.00633
75457-76065	75765	0.00467
75666-76274	75965	0.00833
75866-76484	76166	0.00533
76066-76694	76384	0.00478
76275-76894	76584	0.00322
76485-77094	76794	0.00211
76695-77330	76994	0.00522
76895-77534	77230	0.00589
77095-77749	77434	0.01478
77331-77949	77649	0.01222
77535-78152	77849	0.01278
77750-78354	78052	0.00556
77950-78554	78252	0.00556
78153-78754	78454	0.00389
78355-78954	78654	0.00222
78555-79154	78854	0.00222
78755-79354	79054	0.00056
78955-79554	79254	0.00056
79155-79754	79454	0.00211
79355-79959	79654	0.00211
79555-80175	79854	0.00322
79755-80377	80075	0.00111
79960-80577	80277	0.00278
80176-80785	80477	0.00389
80378-80992	80677	0.00389
80578-81194	80892	0.00367
80786-81485	81092	0.00433
80993-81716	81316	0.00489
81195-81916	81605	0.00344
81506-82116	81816	0.00111
81717-82316	82016	0.00267
81917-82517	82216	0.00267
82117-82717	82416	0.00322
82317-82919	82617	0.00378
82518-83120	82819	0.00656
82718-83325	83019	0.00656
82920-83525	83220	0.00544
83121-83725	83425	0.00378
83326-83925	83625	0.00322
83526-84152	83825	0.01344
83726-84352	84034	0.01344
83926-84552	84252	0.01456
84153-84752	84452	0.00333
84353-84952	84652	0.00556
84553-85152	84852	0.00444
84753-85354	85052	0.00533
84953-85554	85254	0.00256
85153-85757	85454	0.00633
85355-85957	85654	0.00833
85555-86157	85857	0.00878
85758-86363	86057	0.00822
85958-86563	86257	0.00533
86158-86763	86463	0.00822
86364-87002	86663	0.00778
86564-87202	86865	0.00889
86764-87402	87102	0.00611
87003-87602	87302	0.00444
87203-87802	87502	0.00278
87403-88002	87702	0.00222
87603-88205	87902	0.00433
87803-88406	88103	0.006
88003-88615	88306	0.00711
88206-88816	88515	0.00644
88407-89035	88715	0.007
88616-89235	88935	0.00911
88821-89435	89135	0.00978
89036-89635	89335	0.01133
89236-89856	89535	0.01089
89436-90062	89735	0.01044
89636-90262	89962	0.011
89857-90489	90162	0.01589
90063-90689	90387	0.01311
90263-90891	90589	0.00989
90490-91095	90791	0.00444
90690-91295	90995	0.00389
90892-91495	91195	0.00278
91096-91695	91395	0
91296-91895	91595	0
91496-92095	91795	0.00056
91696-92295	91995	0.00056
91896-92495	92195	0.00167
92096-92695	92395	0.00111
92296-92895	92595	0.00111
92496-93095	92795	0
92696-93307	92995	0
92896-93507	93195	0.00056
93096-93707	93407	0.00111
93308-93907	93607	0.00222
93508-94107	93807	0.00167
93708-94307	94007	0.00111
93908-94507	94207	0.00111
94108-94707	94407	0.00111
94308-94907	94607	0.00111
94508-95107	94807	0.00056
94708-95307	95007	0.00056
94908-95507	95207	0.00056
95108-95713	95407	0
95308-95934	95613	0
95508-96134	95834	0
95714-96334	96034	0
95935-96534	96234	0.00111
96135-96740	96434	0.00111
96335-96940	96640	0.00111
96535-97140	96840	0
96741-97340	97040	0.00056
96941-97540	97240	0.00111
97141-97740	97440	0.00111
97341-97940	97640	0.00111
97541-98140	97840	0.00111
97741-98382	98040	0.00167
97941-98582	98282	0.00167
98141-98782	98482	0.00111
98383-98982	98682	0.00167
98583-99182	98882	0.00256
98783-99394	99082	0.00256
98983-99618	99282	0.002
99183-99818	99518	0.00167
99395-100018	99718	0.00278
99619-100218	99918	0.00222
99819-100418	100118	0.00389
100019-100624	100318	0.00278
100219-100832	100524	0.00278
100419-101032	100724	0.00056
100625-101232	100932	0.00111
100833-101454	101132	0.00111
101033-101659	101354	0.00111
101233-101859	101559	0.00111
101460-102059	101759	0.00167
101660-102259	101959	0.00111
101860-102459	102159	0.00056
102060-102659	102359	0.00278
102260-102859	102559	0.00378
102460-103059	102759	0.00378
102660-103259	102959	0.00211
102860-103459	103159	0.00222
103060-103659	103359	0.00222
103260-103859	103559	0.00378
103460-104059	103759	0.00322
103660-104259	103959	0.00322
103860-104459	104159	0.00056
104060-104659	104359	0
104260-104859	104559	0
104460-105059	104759	0.00056
104660-105259	104959	0.00056
104860-105459	105159	0.00056
105060-105659	105359	0
105260-105859	105559	0.00111
105460-106059	105759	0.00167
105660-106266	105959	0.00278
105860-106466	106160	0.00222
106060-106674	106366	0.00222
106267-106920	106566	0.00111
106467-107129	106774	0.00167
106675-107329	107020	0.00167
106921-107529	107229	0.00167
107130-107729	107429	0.00167
107330-107929	107629	0.00222
107530-108129	107829	0.00222
107730-108329	108029	0.00111
107930-108529	108229	0
108130-108729	108429	0
108330-108929	108629	0
108530-109129	108829	0
108730-109329	109029	0
108930-109534	109229	0.00144
109130-109734	109429	0.00144
109330-109934	109634	0.00256
109535-110134	109834	0.00167
109735-110334	110034	0.00167
109935-110534	110234	0.00111
110135-110734	110434	0.00056
110335-110934	110634	0.00056
110535-111134	110834	0
110735-111334	111034	0.00111
110935-111534	111234	0.00111
111135-111734	111434	0.00111
111335-111934	111634	0
111535-112134	111834	0.00056
111735-112334	112034	0.00056
111935-112534	112234	0.00056
112135-112735	112434	0.00056
112335-112935	112635	0.00111
112535-113135	112835	0.00111
112736-113335	113035	0.00111
112936-113535	113235	0.00056
113136-113735	113435	0.00056
113336-113935	113635	0.00056
113536-114135	113835	0.00056
113736-114335	114035	0.00056
113936-114535	114235	0
114136-114735	114435	0
114336-114935	114635	0.001
114536-115135	114835	0.001
114736-115335	115035	0.001
114936-115535	115235	0.007
115136-115735	115435	0.00756
115336-115935	115635	0.00811
115536-116144	115835	0.00111
115736-116344	116035	0.00056
115936-116544	116244	0
116145-116744	116444	0.00056
116345-116944	116644	0.00111
116545-117144	116844	0.00278
116745-117344	117044	0.00278
116945-120271	117244	0.04078
117145-120471	120119	0.04133
117345-120671	120371	0.04567
120272-120871	120571	0.00989
120472-121071	120771	0.01278
120672-121271	120971	0.01178
120872-121471	121171	0.01178
121072-121671	121371	0.00833
121272-121871	121571	0.00711
121472-122071	121771	0.006
121672-122271	121971	0.00544
121872-122472	122171	0.00556
122072-122680	122371	0.01167
122272-123095	122579	0.018
122473-123303	122993	0.01967
122681-123510	123195	0.02089
123096-123768	123404	0.02067
123304-123986	123659	0.02389
123511-124202	123885	0.01744
123769-124407	124086	0.01356
123987-124607	124307	0.00867
124203-124807	124507	0.00722
124408-125007	124707	0.00611
124608-125213	124907	0.00444
124808-125439	125107	0.00756
125008-125639	125313	0.01478
125214-125839	125539	0.01478
125440-126039	125739	0.01167
125640-126239	125939	0.00556
125840-126439	126139	0.005
126040-126639	126339	0.005
126240-126839	126539	0.00344
126440-127039	126739	0.00456
126640-127239	126939	0.004
126840-127439	127139	0.00222
127040-127641	127339	0.00111
127240-127841	127539	0.00678
127440-128169	127741	0.03689
127642-128370	127954	0.03744
127842-128570	128270	0.03289
128170-128798	128470	0.00867
128371-128998	128681	0.00867
128571-129198	128898	0.00811
128799-129399	129098	0.00722
128999-129599	129298	0.00811
129199-129799	129499	0.007
129400-130000	129699	0.00422
129600-130200	129899	0.00333
129800-130400	130100	0.007
130001-130600	130300	0.008
130201-130807	130500	0.01011
130401-131016	130703	0.00911
130601-131220	130909	0.00756
130808-131420	131118	0.00489
131017-131622	131320	0.00333
131221-131822	131522	0.00278
131421-132022	131722	0.00444
131623-132222	131922	0.00544
131823-132422	132122	0.00489
132023-132622	132322	0.00489
132223-132822	132522	0.00389
132423-133022	132722	0.00389
132623-133222	132922	0.00333
132823-133425	133122	0.00422
133023-133625	133322	0.00844
133223-133842	133525	0.00844
133426-134043	133734	0.01211
133626-134260	133942	0.01122
133843-134460	134143	0.014
134044-134660	134360	0.01378
134261-134860	134560	0.01611
134461-135072	134760	0.02133
134661-135278	134960	0.02556
134861-135484	135172	0.02422
135073-135699	135378	0.02278
135279-135965	135599	0.01744
135485-136165	135865	0.01522
135700-136365	136065	0.00978
135966-136565	136265	0.00656
136166-136765	136465	0.005
136366-136965	136665	0.005
136566-137165	136865	0.005
136766-137365	137065	0.00444
136966-137565	137265	0.00422
137166-137765	137465	0.00467
137366-137965	137665	0.00467
137566-138165	137865	0.00489
137766-138365	138065	0.00389
137966-138565	138265	0.00533
138166-138765	138465	0.00311
138366-138965	138665	0.00422
138566-139165	138865	0.00278
138766-139365	139065	0.00278
138966-139565	139265	0.00111
139166-139765	139465	0.00056
139366-139974	139665	0
139566-140174	139874	0
139766-140374	140074	0.00111
139975-140574	140274	0.00756
140175-140774	140474	0.00811
140375-140974	140674	0.007
140575-141174	140874	0.00156
140775-141374	141074	0.001
140975-141574	141274	0.001
141175-141774	141474	0
141375-141974	141674	0
141575-142174	141874	0.00056
141775-142374	142074	0.00056
141975-142574	142274	0.00056
142175-142774	142474	0.00056
142375-142974	142674	0.00056
142575-143174	142874	0.00111
142775-143374	143074	0.00111
142975-143575	143274	0.00111
143175-143775	143475	0.00056
143375-143975	143675	0.00056
143576-144175	143875	0.00056
143776-144375	144075	0.00056
143976-144575	144275	0
144176-144775	144475	0.00111
144376-144975	144675	0.00111
144576-145175	144875	0.00111
144776-145375	145075	0
144976-145575	145275	0
145176-145775	145475	0.00056
145376-145975	145675	0.00056
145576-146175	145875	0.00167
145776-146375	146075	0.00167
145976-146580	146275	0.00311
146176-146780	146475	0.002
146376-146980	146680	0.00144
146581-147180	146880	0
146781-147380	147080	0
146981-147580	147280	0
147181-147780	147480	0
147381-147980	147680	0
147581-148180	147880	0.00056
147781-148380	148080	0.00167
147981-148580	148280	0.00222
148181-148780	148480	0.00167
148381-148989	148680	0.00167
148581-149258	148880	0.00167
148781-149466	149089	0.00222
148990-149666	149366	0.00167
149259-149872	149566	0.00167
149467-150073	149772	0.00167
149667-150273	149973	0.00167
149873-150473	150173	0.00222
150074-150673	150373	0.00167
150274-150873	150573	0.00111
150474-151073	150773	0.00056
150674-151273	150973	0.00056
150874-151473	151173	0.00056
151074-151673	151373	0
151274-151873	151573	0
151474-152073	151773	0.00056
151674-152273	151973	0.00267
151874-152473	152173	0.00322
152074-152673	152373	0.00267
152274-152873	152573	0.00278
152474-153073	152773	0.00222
152674-153273	152973	0.00322
152874-153473	153173	0.001
153074-153673	153373	0.00378
153274-153873	153573	0.00278
153474-154073	153773	0.00333
153674-154273	153973	0.00111
153874-154473	154173	0.00167
154074-154678	154373	0.00111
154274-154900	154578	0.00111
154474-155100	154800	0.00111
154701-155308	155000	0.00111
154901-155508	155208	0.00056
155101-155714	155408	0.00111
155309-155914	155614	0.00278
155509-156114	155814	0.00333
155715-156314	156014	0.00389
155915-156538	156214	0.00278
156115-156750	156414	0.00222
156315-156950	156638	0.002
156539-157150	156850	0.002
156751-157350	157050	0.00256
156951-157550	157250	0.00167
157151-157750	157450	0.00167
157351-157992	157650	0.00444
157551-158192	157892	0.00389
157751-158392	158092	0.00389
157993-158592	158292	0.00056
158193-158792	158492	0.00167
158393-158992	158692	0.00111
158593-159192	158892	0.00111
158793-159392	159092	0
158993-159598	159292	0.00111
159193-159798	159498	0.00111
159393-159998	159698	0.00111
159599-160198	159898	0
159799-160425	160098	0
159999-160625	160319	0
160199-160825	160525	0
160426-161025	160725	0.00056
160626-161225	160925	0.00056
160826-161425	161125	0.00056
161026-161625	161325	0.00111
161226-161825	161525	0.00111
161426-162025	161725	0.00111
161626-162225	161925	0.00111
161826-162425	162125	0.00167
162026-162625	162325	0.00222
162226-162837	162525	0.00111
162426-163037	162725	0.00056
162626-163237	162937	0
162838-163437	163137	0
163038-163637	163337	0.00111
163238-163837	163537	0.00111
163438-164037	163737	0.00167
163638-164237	163937	0.00056
163838-164437	164137	0.00056
164038-164637	164337	0
164238-164837	164537	0
164438-165041	164737	0.00278
164638-165241	164937	0.00389
164838-165443	165141	0.00444
165042-165663	165343	0.00667
165242-165714	165463	0.00896
average		0.00564725
